# Supplementary material for: The Sorghum bicolor Root Exudate Sorgoleone Shapes Bacterial Communities and Delays Network Formation
Source: mSystems. 2021 Mar 16;6(2):e00749-20. doi: 10.1128/mSystems.00749-20 (PMC8546980; doi:10.1128/mSystems.00749-20)
Supplement: TABLE S1 [file msystems.00749-20-st001.xlsx]

## Sheet: sheet1
	Supplemental Table S1
	Sample type	Constrained factor		Bray-Curtis			Model in CAP analysis	Location and Year	Treatment	Sampling Time
				%	P-value
a	Rhizosphere	Sampling time		22.1	***		Sampling time * Genotype	2016 field		All time points
		Genotype		2.8	*		Genotype + Condition(Sampling time)
		Sampling time		22.6	***		Sampling time + Condition(Genotype)
		Genotype			n.s.		Genotype			4 weeks
		Genotype		9	*		Genotype			9 weeks
		Genotype		8.1	*		Genotype			13 weeks
		Genotype		5.5	***		Genotype * Treatment	Greenhouse	N10, N50, N100	8 weeks
		Treatment		17	***		Genotype * Treatment
		Genotype		6.8	***		Genotype + Condition(Treatment)
		Treatment		18.1	***		Treatment + Condition(Genotype)
		Genotype			n.s.		Genotype		N10	8 weeks
		Genotype		12.4	*		Genotype		N50
		Genotype		14.6	*		Genotype		N100
b	Endosphere	Genotype		2.7	*		Sampling time * Genotype	2016 field		All time points
		Sampling time		10.8	***		Sampling time * Genotype
		Genotype		3	*		Genotype + Condition(Sampling time)
		Sampling time		11.1	***		Sampling time + Condition(Genotype)
		Genotype			n.s.		Genotype			4 weeks
		Genotype			n.s.		Genotype			9 weeks
		Genotype			n.s.		Genotype			13 weeks
		Treatment		19	***		Genotype * Treatment	Greenhouse	N10, N50, N100	8 weeks
		Genotype			n.s.		Genotype + Condition(Treatment)
		Treatment		18.5	***		Treatment + Condition(Genotype)
		Genotype		15.6	*		Genotype		N10	8 weeks
		Genotype			n.s.		Genotype		N50
		Genotype			n.s.		Genotype		N100
c	Soil near roots	Genotype		2.7	*		Sampling time * Genotype	2016 field		All time points
		Sampling time		16.9	***		Sampling time * Genotype
		Genotype		3.3	**		Genotype + Condition(Sampling time)
		Sampling time		17.3	***		Sampling time + Condition(Genotype)
		Genotype			n.s.		Genotype			4 weeks
		Genotype			n.s.		Genotype			9 weeks
		Genotype		9.4	**		Genotype			13 weeks
d	Soil between rows	Time			n.s.		Time	2016 field		All time points
	Soil between rows + soil near roots	Soil type		6.1	***		Soil type	2016 field		All time points
	Soil between rows + soil near roots	Soil type		15.1	**		Soil type	2016 field		4 weeks
	Soil between rows + soil near roots	Soil type		14.7	**		Soil type	2016 field		9 weeks
	Soil between rows + soil near roots	Soil type		9.3	***		Soil type	2016 field		13 weeks
