# Supplementary material for: The Sorghum bicolor Root Exudate Sorgoleone Shapes Bacterial Communities and Delays Network Formation
Source: mSystems. 2021 Mar 16;6(2):e00749-20. doi: 10.1128/mSystems.00749-20 (PMC8546980; doi:10.1128/mSystems.00749-20)
Supplement: TABLE S6 [file msystems.00749-20-st006.xlsx]

## Sheet: Sheet1
Table S6
	4 weeks			9 weeks			13 weeks
Chemicals	Soil near roots	Soil between rows		Soil near roots	Soil between rows		Soil near roots	Soil between rows
pH	6.3 a	6.0 b		6.3 a	6.2 ab		6.3 a	6.0 b
Nitrate (ppm)	11.5 b	17.0 ab		6.9 c	14.6 ab		2.6 d	19.5 a
Potassium (ppm)	363.1 b	349.7 b		410.8 b	330.3 b		489.0 a	386.0 ab
Calcium (ppm)	2501.1 d	2693.7 abcd		2579.7 cd	3142.7 ab		2781.7 bc	3195.3 a
Magnesium (ppm)	372.9 b	398.3 ab		381.3 b	460.7 a		417.9 a	472.3 a
Cation exchange capacity (meq/100g)	18.6 b	21.1 ab		19.4 b	23.4 a		21.8 a	24.0 a
Phosphorus (ppm)	16.5 a	18.0 a		14.4 a	14.0 a		13.5 a	19.3 a
Soil moisture	16.0% d	23.0% ab		15.3% d	20.0% c		23.7% a	21.0% bc
Soil organic matter (LOI %)	4.1 a	4.0 a		4.2 a	4.2 a		4.3 a	4.0 a
Note: The different letters indicate the significant difference of chemical content between soil near roots and bare soil among different time at 𝛂 = 0.05 by Tukey HSD multiple comparison test.
