# Supplementary material for: The Sorghum bicolor Root Exudate Sorgoleone Shapes Bacterial Communities and Delays Network Formation
Source: mSystems. 2021 Mar 16;6(2):e00749-20. doi: 10.1128/mSystems.00749-20 (PMC8546980; doi:10.1128/mSystems.00749-20)
Supplement: TABLE S2 [file msystems.00749-20-st002.xlsx]

## Sheet: Sheet1
Supplemental Table S2
Year, location and sample type	OTU	baseMean	log2FoldChange	lfcSE	stat	pvalue	padj	taxonomy	Similar genus/family found in culture collection and used in sorgoleone inhibition/growth assays
2015 field rhizosphere	Otu10	148.531	-0.998407	0.26186	-3.81275	0.000137427	0.0363243	k__Bacteria; p__Actinobacteria; c__Actinobacteria; o__Actinomycetales; f__Micrococcaceae; g__Arthrobacter; NA
	Otu1040	6.54253	-0.915818	0.285139	-3.21183	0.00131894	0.0533091	k__Bacteria; p__Proteobacteria; c__Gammaproteobacteria; o__Xanthomonadales; f__Xanthomonadaceae; g__Lysobacter; s__
	Otu1042	5.35435	-1.01237	0.285782	-3.54247	0.000396401	0.0393318	k__Bacteria; p__Bacteroidetes; c__[Saprospirae]; o__[Saprospirales]; f__Chitinophagaceae; g__; s__
	Otu10532	22.0024	-0.967211	0.269337	-3.59108	0.000329305	0.0393318	k__Bacteria; p__Proteobacteria; c__Alphaproteobacteria; o__Sphingomonadales; f__Sphingomonadaceae; g__Sphingomonas; NA	Sphingomonas
	Otu1054	4.67509	-1.19031	0.319342	-3.72737	0.000193488	0.0363243	k__Bacteria; p__Proteobacteria; c__Alphaproteobacteria; o__Sphingomonadales; f__Sphingomonadaceae; g__Novosphingobium; s__capsulatum
	Otu1070	10.4041	-0.800335	0.257648	-3.10631	0.00189437	0.0533091	k__Bacteria; p__Actinobacteria; c__Actinobacteria; o__Actinomycetales; f__Nocardioidaceae; g__; s__
	Otu1084	9.4116	-0.893185	0.287518	-3.10654	0.00189292	0.0533091	k__Bacteria; p__Acidobacteria; c__[Chloracidobacteria]; o__PK29; f__; g__; s__
	Otu11521	14.7314	-0.94672	0.302189	-3.13288	0.00173102	0.0533091	k__Bacteria; p__Acidobacteria; c__Acidobacteriia; o__Acidobacteriales; f__Koribacteraceae; g__Candidatus Koribacter; s__
	Otu1164	3.37185	-1.00464	0.266834	-3.76505	0.000166514	0.0363243	k__Bacteria; p__Actinobacteria; c__Thermoleophilia; o__Gaiellales; f__; g__; s__
	Otu1166	8.99404	-0.87968	0.275424	-3.19391	0.00140358	0.0533091	k__Bacteria; p__Proteobacteria; c__Deltaproteobacteria; o__Myxococcales; f__Myxococcaceae; g__Anaeromyxobacter; s__
	Otu1247	3.61293	-0.846854	0.270977	-3.12519	0.00177691	0.0533091	k__Bacteria; p__Actinobacteria; c__Actinobacteria; o__Actinomycetales; f__Nocardioidaceae; NA; NA
	Otu1280	2.92619	-1.06952	0.288286	-3.70991	0.00020733	0.0363243	k__Bacteria; p__Gemmatimonadetes; c__Gemmatimonadetes; o__; f__; g__; s__
	Otu13171	4.38097	-1.14285	0.306856	-3.7244	0.000195784	0.0363243	k__Bacteria; p__TM7; c__TM7-3; o__; f__; g__; s__
	Otu1335	3.22392	-0.913477	0.290057	-3.1493	0.00163662	0.0533091	k__Bacteria; p__Proteobacteria; c__Alphaproteobacteria; o__Rhizobiales; NA; NA; NA
	Otu1337	6.27277	-0.899611	0.269868	-3.33353	0.000857528	0.0429266	k__Bacteria; p__Acidobacteria; c__Acidobacteria-6; o__CCU21; f__; g__; s__
	Otu1372	3.27174	-0.928979	0.29142	-3.18776	0.00143377	0.0533091	k__Bacteria; p__Actinobacteria; c__MB-A2-108; o__0319-7L14; f__; g__; s__
	Otu140	53.9672	-0.902281	0.289075	-3.12127	0.00180074	0.0533091	k__Bacteria; p__Proteobacteria; c__Betaproteobacteria; o__SC-I-84; f__; g__; s__
	Otu1467	11.4969	-0.872337	0.25207	-3.46069	0.000538791	0.0393318	k__Bacteria; p__Actinobacteria; c__Thermoleophilia; o__Solirubrobacterales; f__Solirubrobacteraceae; g__; s__
	Otu1470	8.08742	-0.969195	0.285837	-3.39073	0.000697059	0.0429266	k__Bacteria; p__Bacteroidetes; c__Cytophagia; o__Cytophagales; f__Cytophagaceae; g__; s__	Cytophagaceae
	Otu1484	17.2606	-0.930094	0.278873	-3.33519	0.000852403	0.0429266	k__Bacteria; p__Actinobacteria; c__Actinobacteria; o__Actinomycetales; f__Actinosynnemataceae; NA; NA
	Otu1618	15.653	-0.916381	0.253575	-3.61384	0.000301693	0.0393318	k__Bacteria; p__Proteobacteria; c__Gammaproteobacteria; o__Xanthomonadales; f__Xanthomonadaceae; NA; NA
	Otu164	33.9217	-0.785396	0.252369	-3.1121	0.00185763	0.0533091	k__Bacteria; p__Proteobacteria; c__Betaproteobacteria; o__Nitrosomonadales; f__Nitrosomonadaceae; NA; NA	Nitrosomonas
	Otu16499	7.5537	-0.824969	0.265878	-3.10281	0.00191694	0.0533091	k__Bacteria; p__Acidobacteria; c__Acidobacteria-6; o__iii1-15; f__; g__; s__
	Otu16992	28.5276	-1.04113	0.280434	-3.71256	0.000205171	0.0363243	k__Bacteria; p__Acidobacteria; c__Acidobacteria-6; o__iii1-15; f__mb2424; g__; s__
	Otu1723	6.43507	-1.16683	0.297866	-3.91728	8.95522e-05	0.0363243	k__Bacteria; p__Proteobacteria; c__Deltaproteobacteria; o__Myxococcales; f__Polyangiaceae; g__Chondromyces; s__
	Otu1726	5.72754	-0.946594	0.276606	-3.42217	0.000621235	0.0418617	k__Bacteria; p__Bacteroidetes; c__Cytophagia; o__Cytophagales; f__Cytophagaceae; g__; s__	Cytophagaceae
	Otu1752	3.56615	-1.10478	0.310439	-3.55878	0.000372581	0.0393318	k__Bacteria; p__Bacteroidetes; c__Cytophagia; o__Cytophagales; f__Cytophagaceae; g__; s__	Cytophagaceae
	Otu1757	7.1285	-0.927461	0.263849	-3.51512	0.00043956	0.0393318	k__Bacteria; p__Bacteroidetes; c__[Saprospirae]; o__[Saprospirales]; f__Chitinophagaceae; g__; s__
	Otu177	20.2191	-1.02083	0.28668	-3.56087	0.000369629	0.0393318	k__Bacteria; p__Gemmatimonadetes; c__Gemmatimonadetes; o__Gemmatimonadales; f__Ellin5301; g__; s__
	Otu1770	5.60717	-0.796683	0.252617	-3.15372	0.00161202	0.0533091	k__Bacteria; p__Actinobacteria; c__Thermoleophilia; o__Solirubrobacterales; f__Solirubrobacteraceae; g__; s__
	Otu1907	4.90429	-1.0221	0.310927	-3.28725	0.00101172	0.0492369	k__Bacteria; p__Proteobacteria; c__Alphaproteobacteria; o__Rhizobiales; f__; g__; s__
	Otu1961	3.52665	-0.923854	0.282005	-3.27602	0.00105283	0.0498528	k__Bacteria; p__Firmicutes; c__Clostridia; o__Clostridiales; f__Clostridiaceae; g__Clostridium; NA
	Otu204	21.5328	-0.816519	0.260951	-3.12902	0.00175393	0.0533091	k__Bacteria; p__Actinobacteria; c__Actinobacteria; o__Actinomycetales; f__Geodermatophilaceae; g__Geodermatophilus; s__
	Otu2064	2.98496	-0.955841	0.279185	-3.42368	0.000617784	0.0418617	k__Bacteria; p__Verrucomicrobia; c__[Pedosphaerae]; o__[Pedosphaerales]; NA; NA; NA
	Otu2115	4.6274	-0.969689	0.298588	-3.24758	0.0011639	0.0509787	k__Bacteria; p__Bacteroidetes; c__Cytophagia; o__Cytophagales; f__Cytophagaceae; g__Hymenobacter; s__	Cytophagaceae
	Otu213	35.3932	-0.899785	0.281395	-3.19759	0.00138581	0.0533091	k__Bacteria; p__Proteobacteria; c__Betaproteobacteria; o__Burkholderiales; f__Comamonadaceae; g__Rubrivivax; s__	Comamonadaceae
	Otu2188	5.1808	-0.843342	0.262096	-3.21768	0.0012923	0.0533091	k__Bacteria; p__Verrucomicrobia; c__[Spartobacteria]; o__[Chthoniobacterales]; f__[Chthoniobacteraceae]; g__DA101; s__
	Otu2258	10.8267	-0.849295	0.249944	-3.39794	0.000678959	0.0429266	k__Bacteria; p__Bacteroidetes; c__[Saprospirae]; o__[Saprospirales]; f__Chitinophagaceae; g__Flavisolibacter; s__
	Otu2471	2.9116	-1.10389	0.316428	-3.48858	0.000485586	0.0393318	k__Bacteria; p__Cyanobacteria; c__4C0d-2; o__SM1D11; f__; g__; s__
	Otu2538	4.12865	-1.12658	0.323079	-3.48702	0.000488436	0.0393318	k__Bacteria; p__TM7; c__TM7-3; o__; f__; g__; s__
	Otu261	49.0652	-0.876601	0.278956	-3.14243	0.0016755	0.0533091	k__Bacteria; p__Actinobacteria; c__Actinobacteria; o__Actinomycetales; f__Nocardioidaceae; g__Aeromicrobium; s__
	Otu2869	3.01041	-0.928705	0.290315	-3.19895	0.00137927	0.0533091	k__Bacteria; p__Acidobacteria; c__Solibacteres; o__Solibacterales; f__; g__; s__
	Otu2974	3.45055	-0.861793	0.27717	-3.10926	0.00187557	0.0533091	k__Bacteria; p__Bacteroidetes; c__Cytophagia; o__Cytophagales; f__Cytophagaceae; g__Adhaeribacter; s__	Cytophagaceae
	Otu3357	5.51908	-0.818033	0.261223	-3.13155	0.00173888	0.0533091	k__Bacteria; p__Proteobacteria; c__Alphaproteobacteria; o__Rhizobiales; f__Hyphomicrobiaceae; g__Rhodoplanes; s__
	Otu3642	5.60889	-0.967654	0.288852	-3.35	0.000808108	0.0429266	k__Bacteria; p__Proteobacteria; c__Betaproteobacteria; o__Burkholderiales; f__Oxalobacteraceae; NA; NA
	Otu385	6.36331	-1.02192	0.304225	-3.35909	0.000781986	0.0429266	k__Bacteria; p__Proteobacteria; c__Betaproteobacteria; o__Rhodocyclales; f__Rhodocyclaceae; g__Azoarcus; s__
	Otu445	5.72661	-0.862611	0.267859	-3.2204	0.00128013	0.0533091	k__Bacteria; p__Planctomycetes; c__Planctomycetia; o__Pirellulales; f__Pirellulaceae; g__A17; s__
	Otu488	17.141	-0.944215	0.290286	-3.25271	0.0011431	0.0509787	k__Bacteria; p__Acidobacteria; c__Acidobacteria-6; o__iii1-15; f__mb2424; g__; s__
	Otu571	6.3194	-0.841903	0.266971	-3.15354	0.00161305	0.0533091	k__Bacteria; p__Proteobacteria; c__Alphaproteobacteria; o__Rhodospirillales; f__Rhodospirillaceae; g__; s__
	Otu575	4.97355	-1.02876	0.307772	-3.34259	0.000830002	0.0429266	k__Bacteria; p__Proteobacteria; c__Gammaproteobacteria; o__Pseudomonadales; f__Moraxellaceae; g__Acinetobacter; s__rhizosphaerae	Acinetobacter
	Otu599	12.6279	-1.18747	0.312416	-3.80093	0.000144154	0.0363243	k__Bacteria; p__Verrucomicrobia; c__Opitutae; o__Opitutales; f__Opitutaceae; g__Opitutus; s__
	Otu6	4.55095	-1.05413	0.303771	-3.47015	0.000520165	0.0393318	k__Bacteria; p__Bacteroidetes; c__[Saprospirae]; o__[Saprospirales]; f__Chitinophagaceae; g__Chitinophaga; NA	Chitinophaga
	Otu608	5.79552	-0.803305	0.245948	-3.26616	0.00109017	0.0502626	k__Bacteria; p__Actinobacteria; c__Acidimicrobiia; o__Acidimicrobiales; f__AKIW874; g__; s__
	Otu610	17.0411	-0.971577	0.274952	-3.53363	0.000409896	0.0393318	k__Bacteria; p__Bacteroidetes; c__[Saprospirae]; o__[Saprospirales]; f__Saprospiraceae; g__; s__
	Otu6735	4.16917	-1.246	0.308878	-4.03394	5.48485e-05	0.0363243	k__Bacteria; p__TM7; c__TM7-1; o__; f__; g__; s__
	Otu728	4.29148	-0.962033	0.284932	-3.37636	0.000734509	0.0429266	k__Bacteria; p__Cyanobacteria; c__4C0d-2; o__MLE1-12; f__; g__; s__
	Otu843	10.111	-0.887329	0.28256	-3.14032	0.00168762	0.0533091	k__Bacteria; p__Verrucomicrobia; c__[Spartobacteria]; o__[Chthoniobacterales]; f__[Chthoniobacteraceae]; g__OR-59; s__
	Otu9549	12.7014	-0.924801	0.24883	-3.71659	0.000201927	0.0363243	k__Bacteria; p__Acidobacteria; c__Acidobacteria-6; o__iii1-15; f__; g__; s__
	Otu962	5.4388	-0.906445	0.285943	-3.17002	0.00152427	0.0533091	k__Bacteria; p__Planctomycetes; c__Planctomycetia; o__Pirellulales; f__Pirellulaceae; g__; s__
	Otu965	11.3198	-0.890139	0.255673	-3.48156	0.000498508	0.0393318	k__Bacteria; p__Actinobacteria; c__Acidimicrobiia; o__Acidimicrobiales; f__; g__; s__
	Otu967	2.60651	-1.05413	0.316222	-3.33352	0.000857552	0.0429266	k__Bacteria; p__Bacteroidetes; c__Flavobacteriia; o__Flavobacteriales; f__Flavobacteriaceae; g__Flavobacterium; s__succinicans	Flavobacterium
	Otu971	3.73936	-1.00077	0.282569	-3.54169	0.000397579	0.0393318	k__Bacteria; p__Bacteroidetes; c__Cytophagia; o__Cytophagales; f__Cytophagaceae; g__; s__	Cytophagaceae
	Otu977	10.9621	-1.17537	0.319927	-3.67386	0.000238916	0.0380528	k__Bacteria; p__Cyanobacteria; c__4C0d-2; o__SM1D11; f__; g__; s__
2016 field rhizosphere	Otu152	71.1253	1.08798	0.173954	6.25442	3.98991e-10	9.75134e-07	k__Bacteria; p__Proteobacteria; c__Betaproteobacteria; o__Methylophilales; f__Methylophilaceae; g__; s__	Methylophilaceae
	Otu1336	5.10594	-0.949987	0.222116	-4.27698	1.8945e-05	0.00771692	k__Bacteria; p__Proteobacteria; c__Gammaproteobacteria; o__Xanthomonadales; f__Xanthomonadaceae; g__Pseudoxanthomonas; NA
	Otu2168	3.78899	-1.05037	0.220122	-4.77176	1.82627e-06	0.000892682	k__Bacteria; NA; NA; NA; NA; NA; NA
	Otu521	16.2561	1.02638	0.206521	4.96988	6.69951e-07	0.00040934	k__Bacteria; p__Actinobacteria; c__Actinobacteria; o__Actinomycetales; f__Nocardiaceae; g__Nocardia; s__	Nocardia
	Otu575	11.4345	-0.875279	0.221008	-3.96039	7.48266e-05	0.0261252	k__Bacteria; p__Proteobacteria; c__Gammaproteobacteria; o__Pseudomonadales; f__Moraxellaceae; g__Acinetobacter; s__rhizosphaerae	Acinetobacter
	Otu6075	3.04965	-0.806388	0.215885	-3.73526	0.000187518	0.0509216	k__Bacteria; p__Verrucomicrobia; c__[Pedosphaerae]; o__[Pedosphaerales]; f__Ellin517; g__; s__
	Otu615	19.259	0.80803	0.218394	3.69987	0.000215713	0.0527202	k__Bacteria; p__Proteobacteria; c__Betaproteobacteria; o__Methylophilales; f__Methylophilaceae; g__Methylotenera; s__mobilis	Methylophilaceae
	Otu619	4.58336	0.804557	0.213658	3.76562	0.000166134	0.0507539	k__Bacteria; p__Proteobacteria; c__Betaproteobacteria; o__Methylophilales; f__Methylophilaceae; NA; NA	Methylophilaceae
	Otu842	7.97752	1.03023	0.204179	5.04571	4.51842e-07	0.000368101	k__Bacteria; p__Actinobacteria; c__Actinobacteria; o__Actinomycetales; f__Nocardiaceae; g__Nocardia; s__	Nocardia
	Otu906	24.6669	1.16306	0.208394	5.58109	2.39021e-08	2.92084e-05	k__Bacteria; p__Proteobacteria; c__Betaproteobacteria; o__Methylophilales; f__Methylophilaceae; g__; s__	Methylophilaceae
Greenhouse rhizosphere	Otu521	4.08704	1.30522	0.254651	5.12552	2.9672e-07	0.000995495	k__Bacteria; p__Actinobacteria; c__Actinobacteria; o__Actinomycetales; f__Nocardiaceae; g__Nocardia; s__	Nocardia
	Otu152	12.7908	1.23918	0.265509	4.6672	3.05325e-06	0.00341455	k__Bacteria; p__Proteobacteria; c__Betaproteobacteria; o__Methylophilales; f__Methylophilaceae; g__; s__	Methylophilaceae
	Otu1506	8.28965	1.25282	0.267323	4.68652	2.77884e-06	0.00341455	k__Bacteria; p__TM7; c__TM7-1; o__; f__; g__; s__
	Otu4	194.469	1.10319	0.25909	4.25795	2.06314e-05	0.0138437	k__Bacteria; p__Actinobacteria; c__Actinobacteria; o__Actinomycetales; f__Streptomycetaceae; g__Streptomyces; s__mirabilis
	Otu1994	5.81876	-1.14246	0.266761	-4.28273	1.84617e-05	0.0138437	k__Bacteria; p__TM7; c__TM7-3; o__; f__; g__; s__
	Otu786	5.27997	1.01253	0.253933	3.98741	6.67984e-05	0.0373514	k__Bacteria; p__Proteobacteria; c__Alphaproteobacteria; o__; f__; g__; s__
	Otu56	13.7432	-1.01975	0.262035	-3.89166	9.95624e-05	0.0433309	k__Bacteria; p__Proteobacteria; c__Betaproteobacteria; o__A21b; f__EB1003; g__; s__
	Otu278	1.75249	1.01333	0.262934	3.85393	0.000116238	0.0433309	k__Bacteria; p__Proteobacteria; c__Gammaproteobacteria; o__Xanthomonadales; f__Xanthomonadaceae; g__Xanthomonas; s__
	Otu1326	10.6555	1.0225	0.26413	3.8712	0.000108302	0.0433309	k__Bacteria; p__Proteobacteria; c__Betaproteobacteria; o__Methylophilales; f__Methylophilaceae; g__; s__	Methylophilaceae
2016 field soil near roots	Otu152	8.02795	1.07302	0.22796	4.70705	2.51328e-06	0.0244265	k__Bacteria; p__Proteobacteria; c__Betaproteobacteria; o__Methylophilales; f__Methylophilaceae; g__; s__	Methylophilaceae
	Otu1003	5.69077	1.06581	0.241221	4.41838	9.94414e-06	0.0483235	k__Bacteria; p__Proteobacteria; c__Betaproteobacteria; o__Neisseriales; f__Neisseriaceae; NA; NA
2015 field endosphere	Otu239	8.83021	-1.40589	0.334209	-4.20662	2.59224e-05	0.0189485	k__Bacteria; p__Proteobacteria; c__Gammaproteobacteria; o__Pseudomonadales; f__Pseudomonadaceae; g__Pseudomonas; NA	Pseudomonas
	Otu11410	5.0183	-1.37907	0.340429	-4.05097	5.10055e-05	0.0189485	k__Bacteria; p__Proteobacteria; c__Alphaproteobacteria; o__Rhizobiales; f__Rhizobiaceae; g__Agrobacterium; s__
	Otu334	4.1086	-1.33422	0.340011	-3.92403	8.70783e-05	0.0215664	k__Bacteria; p__Bacteroidetes; c__[Saprospirae]; o__[Saprospirales]; f__Chitinophagaceae; g__Filimonas; s__lacunae
	Otu512	5.60427	-1.27921	0.341979	-3.7406	0.000183578	0.0340996	k__Bacteria; p__Proteobacteria; c__Betaproteobacteria; o__Burkholderiales; f__Burkholderiaceae; g__Burkholderia; s__andropogonis	Burkholderia
	Otu180	5.9224	-1.21486	0.340868	-3.564	0.00036524	0.0452289	k__Bacteria; NA; NA; NA; NA; NA; NA
	Otu599	6.23987	-1.21579	0.338136	-3.59558	0.000323676	0.0452289	k__Bacteria; p__Verrucomicrobia; c__Opitutae; o__Opitutales; f__Opitutaceae; g__Opitutus; s__
2016 field endosphere	Otu414	36.4574	-2.16657	0.377848	-5.73396	9.81109e-09	7.59378e-06	k__Bacteria; p__Proteobacteria; c__Gammaproteobacteria; o__Pseudomonadales; f__Pseudomonadaceae; g__Pseudomonas; s__	Pseudomonas
	Otu765	17.2258	-2.05151	0.37589	-5.45774	4.82229e-08	1.86623e-05	k__Bacteria; NA; NA; NA; NA; NA; NA
	Otu2194	7.72541	-1.95903	0.370168	-5.29228	1.20802e-07	3.11668e-05	k__Bacteria; p__Proteobacteria; c__Alphaproteobacteria; o__Rhizobiales; f__Phyllobacteriaceae; g__Aminobacter; s__
	Otu169	9.09451	-1.91854	0.374744	-5.1196	3.06188e-07	5.92473e-05	k__Bacteria; p__Proteobacteria; c__Gammaproteobacteria; o__Alteromonadales; f__[Chromatiaceae]; g__; s__
	Otu459	5.59348	-1.76767	0.367556	-4.80924	1.51507e-06	0.000211011	k__Bacteria; p__Proteobacteria; c__Alphaproteobacteria; o__Rhizobiales; f__Hyphomicrobiaceae; g__Devosia; s__
	Otu3817	6.42827	-1.77093	0.369414	-4.79389	1.63574e-06	0.000211011	k__Bacteria; NA; NA; NA; NA; NA; NA
	Otu873	4.76994	-1.6484	0.366795	-4.49407	6.98753e-06	0.000772621	k__Bacteria; p__Proteobacteria; c__Alphaproteobacteria; o__Caulobacterales; f__Caulobacteraceae; g__Mycoplana; s__
	Otu1304	5.23007	-1.62527	0.366179	-4.43847	9.06008e-06	0.000876563	k__Bacteria; p__Bacteroidetes; c__Flavobacteriia; o__Flavobacteriales; f__Flavobacteriaceae; g__Flavobacterium; s__succinicans	Flavobacterium
	Otu588	4.27734	-1.49114	0.362699	-4.11123	3.93556e-05	0.00317389	k__Bacteria; p__Actinobacteria; c__Actinobacteria; o__Actinomycetales; f__Cellulomonadaceae; g__Cellulomonas; NA
	Otu3673	6.68215	-1.51524	0.369414	-4.10174	4.10063e-05	0.00317389	k__Bacteria; p__Proteobacteria; c__Alphaproteobacteria; o__Rhizobiales; f__Hyphomicrobiaceae; g__Devosia; s__
	Otu3457	3.40402	-1.44547	0.358003	-4.0376	5.40014e-05	0.00379973	k__Bacteria; p__Bacteroidetes; c__Sphingobacteriia; o__Sphingobacteriales; f__Sphingobacteriaceae; g__Pedobacter; s__	Pedobacter
	Otu906	20.2332	-1.4771	0.376896	-3.91913	8.88702e-05	0.00573213	k__Bacteria; p__Proteobacteria; c__Betaproteobacteria; o__Methylophilales; f__Methylophilaceae; g__; s__	Methylophilaceae
	Otu131	7.13595	1.30913	0.338483	3.86763	0.000109898	0.0059924	k__Bacteria; p__Chloroflexi; c__Ktedonobacteria; o__Ktedonobacterales; f__Ktedonobacteraceae; g__; s__
	Otu129	3.03613	-1.36315	0.353886	-3.85195	0.000117182	0.0059924	k__Bacteria; p__Bacteroidetes; c__Flavobacteriia; o__Flavobacteriales; f__Flavobacteriaceae; g__Flavobacterium; s__	Flavobacterium
	Otu5809	2.72862	1.17511	0.306151	3.83833	0.000123874	0.0059924	k__Bacteria; p__Actinobacteria; c__Actinobacteria; o__Actinomycetales; f__Micromonosporaceae; NA; NA
	Otu1155	3.27787	-1.39281	0.35959	-3.87334	0.000107353	0.0059924	k__Bacteria; p__Verrucomicrobia; c__Opitutae; o__Opitutales; f__Opitutaceae; NA; NA
	Otu1250	2.79995	-1.31601	0.348253	-3.7789	0.000157523	0.00717191	k__Bacteria; p__Proteobacteria; c__Alphaproteobacteria; o__Sphingomonadales; f__Erythrobacteraceae; NA; NA
	Otu18	57.3015	-1.34248	0.364425	-3.68384	0.000229751	0.00902829	k__Bacteria; p__Proteobacteria; c__Betaproteobacteria; o__Burkholderiales; f__Oxalobacteraceae; NA; NA
	Otu1025	2.03002	1.16684	0.317082	3.67994	0.000233289	0.00902829	k__Bacteria; p__Bacteroidetes; c__Cytophagia; o__Cytophagales; f__Cytophagaceae; g__; s__	Cytophagaceae
	Otu1495	2.91141	-1.29165	0.350673	-3.68335	0.000230191	0.00902829	k__Bacteria; p__Proteobacteria; c__Alphaproteobacteria; o__Rhizobiales; f__Hyphomicrobiaceae; NA; NA
	Otu451	4.82891	1.20073	0.331073	3.62678	0.000286973	0.010577	k__Bacteria; p__Verrucomicrobia; c__[Spartobacteria]; o__[Chthoniobacterales]; f__[Chthoniobacteraceae]; g__Chthoniobacter; s__
	Otu28	2.48057	-1.16538	0.326931	-3.56462	0.000364388	0.012736	k__Bacteria; p__Proteobacteria; c__Betaproteobacteria; o__Burkholderiales; f__Alcaligenaceae; g__Achromobacter; s__
	Otu1711	2.76671	-1.25996	0.354452	-3.55467	0.00037846	0.012736	k__Bacteria; p__Proteobacteria; c__Gammaproteobacteria; o__Alteromonadales; f__Alteromonadaceae; g__Cellvibrio; s__
	Otu328	4.72632	-1.27593	0.363432	-3.51078	0.000446801	0.0144093	k__Bacteria; p__Proteobacteria; c__Gammaproteobacteria; o__Alteromonadales; f__Alteromonadaceae; g__Cellvibrio; s__	Flavobacterium
	Otu3904	2.54292	-1.21193	0.347304	-3.48953	0.000483879	0.0149809	k__Bacteria; p__Planctomycetes; c__Planctomycetia; o__Pirellulales; f__Pirellulaceae; g__; s__
	Otu575	3.45199	-1.18612	0.341602	-3.47222	0.000516177	0.0153662	k__Bacteria; p__Proteobacteria; c__Gammaproteobacteria; o__Pseudomonadales; f__Moraxellaceae; g__Acinetobacter; s__rhizosphaerae	Acinetobacter
	Otu2418	2.56317	-1.19496	0.351627	-3.39837	0.000677886	0.0194327	k__Bacteria; p__Bacteroidetes; c__Cytophagia; o__Cytophagales; f__Cyclobacteriaceae; g__Algoriphagus; NA
	Otu4850	2.39936	-1.163	0.343792	-3.38286	0.000717361	0.0198299	k__Bacteria; p__Verrucomicrobia; c__Verrucomicrobiae; o__Verrucomicrobiales; f__Verrucomicrobiaceae; g__Prosthecobacter; s__debontii
	Otu145	27.1633	-1.22914	0.365722	-3.36087	0.000776972	0.0207371	k__Bacteria; p__Proteobacteria; c__Betaproteobacteria; o__Burkholderiales; f__Comamonadaceae; NA; NA	Comamonadaceae
	Otu236	7.19264	-1.19247	0.358544	-3.32586	0.000881459	0.0227416	k__Bacteria; p__Bacteroidetes; c__Cytophagia; o__Cytophagales; f__Cytophagaceae; g__Dyadobacter; s__	Cytophagaceae
	Otu239	9.42491	1.17892	0.358934	3.2845	0.00102164	0.025508	k__Bacteria; p__Proteobacteria; c__Gammaproteobacteria; o__Pseudomonadales; f__Pseudomonadaceae; g__Pseudomonas; NA	Pseudomonas
	Otu1016	2.50215	-1.15158	0.354201	-3.2512	0.0011492	0.0269539	k__Bacteria; p__Bacteroidetes; c__Flavobacteriia; o__Flavobacteriales; f__Flavobacteriaceae; g__Flavobacterium; s__gelidilacus	Flavobacterium
	Otu3592	2.37771	-1.10941	0.34117	-3.25178	0.00114683	0.0269539	k__Bacteria; p__Bacteroidetes; c__Cytophagia; o__Cytophagales; f__Cytophagaceae; g__; s__	Cytophagaceae
	Otu210	5.7963	-1.11827	0.348161	-3.21192	0.00131849	0.0300151	k__Bacteria; p__Actinobacteria; c__Actinobacteria; o__Actinomycetales; f__Pseudonocardiaceae; g__Pseudonocardia; s__
2016 field endosphere	Otu2336	4.46185	-1.14022	0.358758	-3.17824	0.00148171	0.032767	k__Bacteria; p__Proteobacteria; c__Alphaproteobacteria; o__Sphingomonadales; NA; NA; NA
	Otu1123	2.17326	-0.975574	0.311442	-3.13244	0.00173359	0.0353105	k__Bacteria; p__Bacteroidetes; c__Sphingobacteriia; o__Sphingobacteriales; f__Sphingobacteriaceae; g__; s__
	Otu817	2.45959	-1.08327	0.34411	-3.14803	0.00164377	0.0353105	k__Bacteria; p__Proteobacteria; c__Alphaproteobacteria; o__Sphingomonadales; f__Erythrobacteraceae; g__; s__
	Otu3011	2.25584	-1.08312	0.345034	-3.13917	0.00169427	0.0353105	k__Bacteria; p__Fibrobacteres; c__Fibrobacteria; o__258ds10; f__; g__; s__
	Otu264	1.61881	0.878273	0.288811	3.04099	0.00235798	0.0456269	k__Bacteria; p__Planctomycetes; c__Phycisphaerae; o__WD2101; f__; g__; s__
	Otu508	5.47083	-1.07279	0.352577	-3.04272	0.00234453	0.0456269	k__Bacteria; p__Proteobacteria; c__Alphaproteobacteria; o__Rhizobiales; f__Bradyrhizobiaceae; g__Bosea; s__genosp.
	Otu15078	2.21483	-1.02698	0.339845	-3.0219	0.00251192	0.0474202	k__Bacteria; p__Bacteroidetes; c__Sphingobacteriia; o__Sphingobacteriales; f__Sphingobacteriaceae; NA; NA
	Otu3108	2.04964	-1.00655	0.334856	-3.00591	0.00264783	0.0487958	k__Bacteria; p__Proteobacteria; c__Gammaproteobacteria; o__Xanthomonadales; f__Xanthomonadaceae; g__Dokdonella; s__
	Otu5501	2.15381	-1.03147	0.344038	-2.99813	0.00271638	0.0488948	k__Bacteria; p__Bacteroidetes; c__VC2_1_Bac22; o__; f__; g__; s__
	Otu152	3.29866	0.877665	0.293646	2.98886	0.00280021	0.0492582	k__Bacteria; p__Proteobacteria; c__Betaproteobacteria; o__Methylophilales; f__Methylophilaceae; g__; s__	Methylophilaceae
	Otu1931	3.50483	-1.05643	0.355152	-2.97457	0.00293399	0.0504645	k__Bacteria; p__Verrucomicrobia; c__Verrucomicrobiae; o__Verrucomicrobiales; f__Verrucomicrobiaceae; g__Luteolibacter; s__
