# Supplementary material for: The Sorghum bicolor Root Exudate Sorgoleone Shapes Bacterial Communities and Delays Network Formation
Source: mSystems. 2021 Mar 16;6(2):e00749-20. doi: 10.1128/mSystems.00749-20 (PMC8546980; doi:10.1128/mSystems.00749-20)
Supplement: TABLE S3 [file msystems.00749-20-st003.xlsx]

## Sheet: Summary
Table S3, Response of the addition of sorgoleone to the growth medium for bacterial isolates chosen based on the analysis shown in Table S2. The isolate ID in the lab database, the source of these tested isolates, the taxonomic information, the predicted response to the sorgoleone for each isolate based on culture independent data, the corresponding OTUs and their statistical analysis in the diff…
Laboratory Assay results with added sorgoleone																Culture independent results from field trials
Isolates ID in the lab database	Isolates name	Source	Phylum	Family	Genus	Species	Strongly inhibited by sorgoleone	Slightly inhibited by sorgoleone	Strongly promoted by sorgoleone	Slightly promoted by sorgoleone	No response to sorgoleone	Growth influenced by sorgoleone	% change growth with sorgoleone	Time point in the growth curve		WT vs RNAi lines in RHZ by DESeq2	OTU ID	Year
1389	Bacillus 5#	RHZ of RNAi transgenic lines, Mead, 2015	Firmicutes	Bacillaceae	Bacillus	flexus			✓				72.77	4 hour		Not significant at family and genus level	Otu9870, Otu397, Otu81, Otu442, Otu12287, Otu4518, Otu2764, Otu14744 (2015 RHZ, 2016 RHZ)	2015, 2016, Greenhouse
1710	Bacillus 4#	RHZ of RNAi transgenic lines, Mead, 2015	Firmicutes	Bacillaceae	Bacillus	flexus			✓				38.796	4 hour		Not significant at family and genus level	Otu9870, Otu397, Otu81, Otu442, Otu12287, Otu4518, Otu2764, Otu14744 (2015 RHZ, 2016 RHZ)	2015, 2016, Greenhouse
1383	Bacillus 1#	RHZ of RNAi transgenic lines, Mead, 2015	Firmicutes	Bacillaceae	Bacillus	safensis	✓						-98.3571	2 days		Not significant at family and genus level	Otu9870, Otu397, Otu81, Otu442, Otu12287, Otu4518, Otu2764, Otu14744 (2015 RHZ, 2016 RHZ)	2015, 2016, Greenhouse
1391	Bacillus 3#	RHZ of RNAi transgenic lines, Mead, 2015	Firmicutes	Bacillaceae	Bacillus	safensis	✓						-75.4491	2 days		Not significant at family and genus level	Otu9870, Otu397, Otu81, Otu442, Otu12287, Otu4518, Otu2764, Otu14744 (2015 RHZ, 2016 RHZ)	2015, 2016, Greenhouse
1711	Bacillus 2#	RHZ of RNAi transgenic lines, Mead, 2015	Firmicutes	Bacillaceae	Bacillus	cereus	✓						-87.27	2 days		Not significant at family and genus level	Otu9870, Otu397, Otu81, Otu442, Otu12287, Otu4518, Otu2764, Otu14744 (2015 RHZ, 2016 RHZ)	2015, 2016, Greenhouse
1152	Sphingomonas 2#	Root of sweet sorghum, high nitrogen treatment field, Mead, 2015	Alphaproteobacteria	Sphingomonadaceae	Sphingomonas	trueperi		✓					-7.1231	2 days		RNAi (P adjusted value = 0.04, same genus leve)	Otu10532 (2015 RHZ)	2015
1770	Sphingomonas 1#	RHZ of grain sorghum, wild type of transgenic lines, Mead, 2015	Alphaproteobacteria	Sphingomonadaceae	Sphingomonas	azotifigens	✓						-36.521	2 days		RNAi (P adjusted value = 0.04, same genus level)	Otu10532 (2015 RHZ)	2015
1286	Comamonadaceae_FA 2#	RHZ of grain sorghum, wild type of transgenic lines, Mead, 2015	Betaproteobacteria	Comamonadaceae	NA	NA		✓				✓	-27.7439	2 days		RNAi (P adjusted value ≤0.05 in 2015 RHZ and 2016 Endosphere, same family level but different genus)	Otu213 (2015 RHZ), Otu145 (2016 Endosphere)	2015, 2016
1753	Comamonadaceae_FA 1#	RHZ of grain sorghum, wild type of transgenic lines, Mead, 2015	Betaproteobacteria	Comamonadaceae	NA	NA	✓						-66.3304	2 days		RNAi (P adjusted value ≤0.05 in 2015 RHZ and 2016 Endosphere, same family level but different genus)	Otu213 (2015 RHZ), Otu145 (2016 Endosphere)	2015, 2016
4286	Variovorax 4#	Soil of sweet sorghum, low nitrogen treatment field, Mead, 2015	Betaproteobacteria	Comamonadaceae	Variovorax			✓					-5.76606	2 days		RNAi (P adjusted value ≤0.05 in 2015 RHZ and 2016 Endosphere, same family level but different genus)	Otu213 (2015 RHZ), Otu145 (2016 Endosphere)	2015, 2016
1763	Variovorax 1#	RHZ of grain sorghum, wild type of transgenic lines, Mead, 2015	Betaproteobacteria	Comamonadaceae	Variovorax	paradoxus		✓					-32.4624	2 days		RNAi (P adjusted value ≤0.05 in 2015 RHZ and 2016 Endosphere, same family level but different genus)	Otu213 (2015 RHZ), Otu145 (2016 Endosphere)	2015, 2016
2002	Variovorax 2#	Root of RNAi transgenic lines, Mead, 2015	Betaproteobacteria	Comamonadaceae	Variovorax	paradoxus		✓					-26.8156	2 days		RNAi (P adjusted value ≤0.05 in 2015 RHZ and 2016 Endosphere, same family level but different genus)	Otu213 (2015 RHZ), Otu145 (2016 Endosphere)	2015, 2016
1392	Variovorax 3#	RHZ of RNAi transgenic lines, Mead, 2015	Betaproteobacteria	Comamonadaceae	Variovorax	paradoxus		✓					-19.2829	2 days		RNAi (P adjusted value ≤0.05 in 2015 RHZ and 2016 Endosphere, same family level but different genus)	Otu213 (2015 RHZ), Otu145 (2016 Endosphere)	2015, 2016
2362	Flavobacterium 1#	Soil of grain sorghum, wild type of transgenic lines, Mead, 2015	Bacteroidetes	Flavobacteriaceae	Flavobacterium	NA	✓						-87.1141	2 days		RNAi (P adjusted value= 0.04, same genus level)	Otu967 (2015 RHZ), Otu1016,Otu328, Otu129, Otu1304 (2016 Endosphere)	2015, 2016
2163	Flavobacterium 2#	Soil of grain sorghum, wild type of transgenic lines, Mead, 2015	Bacteroidetes	Flavobacteriaceae	Flavobacterium	NA	✓						-79.3377	2 days		RNAi (P adjusted value= 0.04, same genus level)	Otu967 (2015 RHZ), Otu1016,Otu328, Otu129, Otu1304 (2016 Endosphere)	2015, 2016
1750	Flavobacterium 4#	RHZ of grain sorghum, wild type of transgenic lines, Mead, 2015	Bacteroidetes	Flavobacteriaceae	Flavobacterium	succinicans				✓			7.11563	2 days		RNAi (P adjusted value= 0.04, same genus level)	Otu967 (2015 RHZ), Otu1016,Otu328, Otu129, Otu1304 (2016 Endosphere)	2015, 2016
2562	Flavobacterium 3#	Alkaline soil of unknown grass, Sandhills, 2015	Bacteroidetes	Flavobacteriaceae	Flavobacterium	succinicans		✓					-47.87	2 days		RNAi (P adjusted value= 0.04, same genus level)	Otu967 (2015 RHZ), Otu1016,Otu328, Otu129, Otu1304 (2016 Endosphere)	2015, 2016
4386	Methylobacillus	Gift from WA University	Betaproteobacteria	Methylophilaceae	Methylobacillus	NA					✓		1.62003	2 days		WT (P adjusted value ≤0.05, detected during the sequencing at family level)	Otu152 (2016 Endosphere, RHZ and near soil, Greenhouse RHZ), Otu906 (2016 Endosphere, 2016 RHZ), Otu619 (2016 RHZ), Otu615 (2016 RHZ), Otu1326 (Greenhouse RHZ)	2016, Greenhouse
4397	Methylophilus	Gift from WA University	Betaproteobacteria	Methylophilaceae	Methylophilus	NA				✓			5.04386	2 days		WT (P adjusted value ≤0.05, detected during the sequencing at family level)	Otu152 (2016 Endosphere, RHZ and near soil, Greenhouse RHZ), Otu906 (2016 Endosphere, 2016 RHZ), Otu619 (2016 RHZ), Otu615 (2016 RHZ), Otu1326 (Greenhouse RHZ)	2016, Greenhouse
2589	Acinetobacter	Alkaline soil of unknown grass, Sandhills, 2015	Gammaproteobacteria	Moraxellaceae	Acinetobacter	rhizosphaerae		✓					-13.4697	2 days		RNAi (P adjusted value= 0.04, 0.03, same species )	Otu575 (2015 RHZ, 2016 RHZ, 2016 Endosphere)	2015, 2016
1734	Pedobacter	RHZ of RNAi transgenic lines, Mead, 2015	Bacteroidetes	Sphingobacteriaceae	Pedobacter	NA		✓					-76.8519	4hours		RNAi (P adjusted value = 3.80E-03, same genus)	Otu3457 (2016 Endosphere)	2016
3198	Chitinophaga	Root of sweet sorghum, low nitrogen treatment field, Mead, 2015	Bacteroidetes	Chitinophagaceae	Chitinophaga	NA	✓						-13.5582	2 days		RNAi (P adjusted value = 0.04, same genus)	Otu6 (2015 RHZ)	2015
2025	Cytophagaceae_FA	Root of RNAi transgenic lines, Mead, 2015	Bacteroidetes	Cytophagaceae	NA	NA	✓						-62.06	2 days		RNAi (P adjusted value < 0.05, same family level)	Otu1470, Otu1726, Otu1752, Otu2115, Otu2974, Otu971 (2015 RHZ), Otu1025, Otu236, Otu3592 (2016 Endosphere)	2015, 2016
3328	Nocardia	Soil of sweet sorghum, high nitrogen treatment field, Mead, 2015	Actinobacteria	Nocardiaceae	Nocardia	NA				✓			22.7273	2 days		WT (P adjusted value < 0.001, same genus level)	Otu521 (2016 RHZ, Greenhouse RHZ), Otu842 (2016 RHZ)	2016
2542	Pseudomonas 1#	Soil of unknown grass, Sandhills, 2015	Gammaproteobacteria	Pseudomonadaceae	Pseudomonas	pseudoalcaligenes		✓					-13.2366	2 days		RNAi and WT (P adjusted value < 0.05, same genus)	Otu239 (2015 more abundant in RNAi, 2016 more abundant in WT Endosphere), Otu414 (more abundant in RNAi in 2016 Endosphere)	2015, 2016
2784	Pseudomonas 2#	Soil of unknown grass, Sandhills, 2015	Gammaproteobacteria	Pseudomonadaceae	Pseudomonas	pseudoalcaligenes		✓					-9.49761	2 days		RNAi and WT (P adjusted value < 0.05, same genus)	Otu239 (2015 more abundant in RNAi, 2016 more abundant in WT Endosphere), Otu414 (more abundant in RNAi in 2016 Endosphere)	2015, 2016
604	Burkholderia 1#	Roots of sweet sorghum, high nitrogen treatment field, Mead, 2015	Betaproteobacteria	Burkholderiaceae	Burkholderia	bryophila	✓						-6.28141	2 days		RNAi (P adjusted value < 0.05, same genus )	Otu512 (2015 Endosphere)	2015
1778	Burkholderia 2#	RHZ of grain sorghum, wild type of transgenic lines, Mead, 2015	Betaproteobacteria	Burkholderiaceae	Burkholderia	bryophila	✓						-25.6215	2 days		RNAi (P adjusted value < 0.05, same genus )	Otu512 (2015 Endosphere)	2015
Nitrifying bacteria	Nitrosomonas	ATCC 19718	Betaproteobacteria	Nitrosomonadaceae	Nitrosomonas	europaea	✓		% decrease in luminescence				-30	5min		RNAi (P adjusted value < 0.05, same family level but different genus)	Otu164 (2015 RHZ)	2015
