# Supplementary material for: The Sorghum bicolor Root Exudate Sorgoleone Shapes Bacterial Communities and Delays Network Formation
Source: mSystems. 2021 Mar 16;6(2):e00749-20. doi: 10.1128/mSystems.00749-20 (PMC8546980; doi:10.1128/mSystems.00749-20)
Supplement: TABLE S4 [file msystems.00749-20-st004.xlsx]

## Sheet: alpha-diversity
Table S4, α-diversity analysis showing the Shannon index for sorgoleone effect in 2015, 2016 field and greenhouse. The “**” represents a significant difference at p <0.01 by using the Wilcoxon non-parametric statistical test. Samples were rarefied to 687 reads for rhizosphere, 1215 reads for soil and 281 reads for roots in 2015 and to 7681 reads for rhizosphere, 11153 reads for soil, and 334 read…
		Endosphere						Rhizosphere						Soil near roots/Soil between rows
	Weeks	4	8	9	13	15		4	8	9	13	15		4	8	9	13	15
2015 field	WT		5.65			5.51			8.37			8.23			8.47			8.43
	RNAi		5.66			5.14			8.36			8.5			8.5			8.48
2016 field	WT	6.23		6.66	6.64			8.36		8.45**	8.45			8.49		8.48	8.61
	RNAi	6.22		6.38	6.2			8.38		8.33	8.41			8.49		8.51	8.55
	Soil between rows													8.5		8.39	8.47
Greenhouse	WT		4.47						7.25
	RNAi		4.81						7.48
