# Supplementary material for: The Sorghum bicolor Root Exudate Sorgoleone Shapes Bacterial Communities and Delays Network Formation
Source: mSystems. 2021 Mar 16;6(2):e00749-20. doi: 10.1128/mSystems.00749-20 (PMC8546980; doi:10.1128/mSystems.00749-20)
Supplement: TABLE S5 [file msystems.00749-20-st005.xlsx]

## Sheet: Topological properties
Table S5
	Sample type	Rhizosphere							Soil near roots
Empirical network	Sampling time	Week 4		Week 9		Week 13			Week 4		Week 9		Week 13
	Genotype	WT	RNAi	WT	RNAi	WT	RNAi		WT	RNAi	WT	RNAi	WT	RNAi
	Core OTU number (70% threshold)	1811		1519		1353			1451		1503		1478
	Total nodes	305	535	910	736	797	763		596	803	707	807	463	711
	Total links	352	1343	1788	1357	1282	1184		1003	2066	929	2152	607	874
	Average connectivity (avgK)	2.3082	5.02	3.92965	3.6875	3.21705	3.10355		3.36575	5.1457	2.628	5.33335	2.62205	2.4585
	Normalized node degree	0.0152	0.0188	0.0086	0.01	0.0081	0.0081		0.0113	0.0128	0.0074	0.0132	0.0114	0.0069
	Average clustering coefficient	0.3301	0.3928	0.3478	0.336	0.2829	0.3119		0.3115	0.3705	0.2702	0.3836	0.2948	0.2803
	R2 of power law	0.948	0.919	0.882	0.893	0.785	0.876		0.883	0.871	0.816	0.905	0.946	0.866
	Modularity	0.8861	0.7238	0.8372	0.8164	0.8653	0.8518		0.7815	0.7583	0.8883	0.696	0.8596	0.9149
	Number of modules (with nodes >4)	15	14	25	21	24	29		23	21	30	22	22	32
Rondom network	Average clustering coefficient	0.009±0.001	0.015±0.005	0.009±0.001	0.010±0.002	0.008±0.002	0.008±0.001		0.011±0.002	0.013±0.001	0.008±0.002	0.013±0.001	0.011±0.003	0.007±0.002
	R2 of power law	0.028±0.047	0.252±0.086	0.029±0.047	0.0351±0.055	0.086±0.058	0.112±0.057		0.049±0.040	0.040±0.054	0.230±0.073	0.038±0.057	0.194±0.079	0.285±0.067
	Modularity	0.444	0.1926	0.2615	0.2716	0.3313	0.3456		0.316	0.1684	0.4234	0.1601	0.4127	0.448
	Clustering coefficient ratio	36.678	26.187	38.644	33.6	35.363	38.988		28.318	28.5	33.775	29.508	26.8	40.043
Note: Random networks were generated by rewiring all of the links of a corresponding empirical network with the identical nodes and links. 100 random runs were used to produce the data. Mean ± standard deviation
ANCOVA Statistics File
